# Supplementary material for: Contribution of LRP1 in Human Congenital Heart Disease Correlates with Its Roles in the Outflow Tract and Atrioventricular Cushion Development
Source: Genes (Basel). 2023 Apr 21;14(4):947. doi: 10.3390/genes14040947 (PMC10137934; doi:10.3390/genes14040947)
Supplement: Supplementary file 1 [file genes-14-00947-s001.zip]

Archive with 1 entries (1 files):
- genes-2305829-supplementary.xlsx
