# Supplementary material for: Contribution of LRP1 in Human Congenital Heart Disease Correlates with Its Roles in the Outflow Tract and Atrioventricular Cushion Development
Source: Genes (Basel). 2023 Apr 21;14(4):947. doi: 10.3390/genes14040947 (PMC10137934; doi:10.3390/genes14040947)
Supplement: Supplementary file 1 [file genes-14-00947-s001.zip › genes-2305829-supplementary.xlsx]

## Sheet: Table of Contents
Sheet	Title	Correspond figure
1	Description
2	Comparisons of LRP1 variants in CHD cohort vs. ADSP control cohort with the contribution of variants
3	Rare damaging LRP1 variants with MAF<0.0001 found in CHD cohort and ADSP control cohort	Figure 4
4	Association of rare damaging LRP1 mutations with various congenital heart defects
5	Association of rare damaging missense LRP1 mutations with various congenital heart defects
6	Rare damaging LRP1 variants with MAF<0.01 found in CHD cohort with more than 1 LRP1 variant

## Sheet: S1. Description
All potentially damaging variants in LRP1 found in CHD and control cohort
First, MAF of variants < 0.0001 in gnomAD v2.1 database were extracted. Then, retain only loss-of-function (LoF) mutations (nonsense, canonical splice-site, frameshift indels, and start loss), likely damaging missense variants (at least four software among these 9-software containing SIFT, Polyphen2_HDIV, LRT, MutationTaster, MutationAssessor, FATHMM, PROVEAN, MetaSVM and M-CAP had been predicted…
Detailed information for missense prediction software are given below: SIFT D: Deleterious (sift<=0.05); T: tolerated (sift>0.05) PolyPhen 2 HDIV D: Probably damaging (>=0.957), P: possibly damaging (0.453<=pp2_hdiv<=0.956); B: benign (pp2_hdiv<=0.452) LRT D: Deleterious; N: Neutral; U: Unknown MutationTaster A" ("disease_causing_automatic"); "D" ("disease_causing"); "N" ("polymorphism"); "P" ("p…

## Sheet: S2.Contribution of variants
	CHD (n=1922)	NIAGADS Control (n=2602)	P	OR (95%CI)
Synonymous	56	66	0.4583	1.15 (0.79-1.68)
Damaging variants	58	36	0.000192	2.22 (1.43-3.48)
Damaging missense	53	32	0.000226	2.28 (1.43-3.67)
LoF	5	4	0.5081	1.69 (0.36-8.55)
Statistics: Fisher's exact test was used to estimate P value, odds ratio (OR) and 95% confidence interval (95%CI) in analysis for excess of different types of rare LRP1 variants in CHD cohort vs. NIAGADS control cohort (ns=not significant if P>0.05). Allele frequency of variants should be less than 0.0001.

## Sheet: S3.Rare damaging LRP1 Variants
SampleID	SEX	RACE	Cardiac	Extracardiac	Category	Chr	Pos	Ref	Alt	dbsnp150	Genotype	Variant_Class	GnomAD_exomev211_ALL	GnomAD_exomev211_NFE	GnomAD_genomev3	CADD	GERP	Func.refGene	Gene.refGene	GeneDetail.refGene	ExonicFunc.refGene	AAChange.refGene	Domain/Region	Func.ensGene	Gene.ensGene	GeneDetail.ensGene	ExonicFunc.ensGene	AAChange.ensGene	SIFT	Polyphen2_HDIV	LRT	MutationTaster	MutationAssessor	FATHMM	PROVEAN	MetaSVM	M_CAP
NIAGADS_A-ACT-AC000582	Male	White	None	None	Control	chr12	57211956	TTGC	T	rs759104743	0/1	nonframeshift_deletion	1.19356e-05	0	.	.	.	exonic	LRP1	.	nonframeshift deletion	LRP1:NM_002332:exon87:c.13289_13291del:p.L4434del	Transmembrane domain	exonic	ENSG00000123384	.	nonframeshift deletion	ENSG00000123384:ENST00000243077:exon87:c.13289_13291del:p.L4434del	.	.	.	.	.	.	.	.	.
NIAGADS_A-ACT-AC000663	Male	White	None	None	Control	chr12	57156879	G	A	rs200270323	0/1	D_Mis	6.15935e-05	6.24175e-05	5.581e-05	34	5.12	exonic	LRP1	.	nonsynonymous SNV	LRP1:NM_002332:exon10:c.G1520A:p.R507H	EGF-like 2	exonic	ENSG00000123384	.	nonsynonymous SNV	ENSG00000123384:ENST00000243077:exon10:c.G1520A:p.R507H	D	D	D	D	M	D	D	D	D
NIAGADS_A-ACT-AC000824	Male	White	None	None	Control	chr12	57196150	T	G	.	0/1	D_Mis	.	.	.	23.1	3.54	exonic	LRP1	.	nonsynonymous SNV	LRP1:NM_002332:exon55:c.T8765G:p.L2922R	LDL-receptor class A 20	exonic	ENSG00000123384	.	nonsynonymous SNV	ENSG00000123384:ENST00000243077:exon55:c.T8765G:p.L2922R	T	D	D	D	L	D	N	D	D
NIAGADS_A-ACT-AC001486	Male	White	None	None	Control	chr12	57208127	G	T	rs146923187	0/1	D_Mis	9.94835e-05	0.000202443	0.0002	23.3	0.779	exonic	LRP1	.	nonsynonymous SNV	LRP1:NM_002332:exon77:c.G11949T:p.E3983D	LDL-receptor class B 32	exonic	ENSG00000123384	.	nonsynonymous SNV	ENSG00000123384:ENST00000243077:exon77:c.G11949T:p.E3983D	T	D	D	N	M	D	N	D	D
NIAGADS_A-ACT-AC001901	Female	White	None	None	Control	chr12	57156852	G	A	.	0/1	D_Mis	0	0	.	20.8	4.23	exonic	LRP1	.	nonsynonymous SNV	LRP1:NM_002332:exon10:c.G1493A:p.S498N	EGF-like 3	exonic	ENSG00000123384	.	nonsynonymous SNV	ENSG00000123384:ENST00000243077:exon10:c.G1493A:p.S498N	T	P	D	D	L	D	N	D	D
NIAGADS_A-ACT-AC002555	Male	White	None	None	Control	chr12	57193641	G	A	.	0/1	D_Mis	.	.	1.396e-05	22.3	5.01	exonic	LRP1	.	nonsynonymous SNV	LRP1:NM_002332:exon47:c.G7760A:p.G2587E	LDL-receptor class A 12	exonic	ENSG00000123384	.	nonsynonymous SNV	ENSG00000123384:ENST00000243077:exon47:c.G7760A:p.G2587E	T	B	D	D	M	D	D	D	D
NIAGADS_A-ACT-AC002563	Female	White	None	None	Control	chr12	57179934	C	G	rs761146982	0/1	D_Mis	3.18484e-05	5.28364e-05	2.093e-05	24.9	4.12	exonic	LRP1	.	nonsynonymous SNV	LRP1:NM_002332:exon30:c.C5119G:p.L1707V	LDL-receptor class B 14	exonic	ENSG00000123384	.	nonsynonymous SNV	ENSG00000123384:ENST00000243077:exon30:c.C5119G:p.L1707V	T	D	D	D	M	D	N	D	D
NIAGADS_A-ACT-AC002588	Female	White	None	None	Control	chr12	57211956	TTGC	T	rs759104743	0/1	nonframeshift_deletion	1.19356e-05	0	.	.	.	exonic	LRP1	.	nonframeshift deletion	LRP1:NM_002332:exon87:c.13289_13291del:p.L4434del	Transmembrane domain	exonic	ENSG00000123384	.	nonframeshift deletion	ENSG00000123384:ENST00000243077:exon87:c.13289_13291del:p.L4434del	.	.	.	.	.	.	.	.	.
NIAGADS_A-ACT-AC002982	Female	White	None	None	Control	chr12	57205235	A	G	rs780875707	0/1	D_Mis	7.99738e-06	1.77462e-05	.	24.6	3.39	exonic	LRP1	.	nonsynonymous SNV	LRP1:NM_002332:exon73:c.A11321G:p.E3774G	LDL-receptor class A 31	exonic	ENSG00000123384	.	nonsynonymous SNV	ENSG00000123384:ENST00000243077:exon73:c.A11321G:p.E3774G	T	P	N	N	L	D	N	D	D
NIAGADS_A-ADC-AD000345	Male	White	None	None	Control	chr12	57166972	G	A	rs746886209	0/1	D_Mis	1.99119e-05	1.76305e-05	1.396e-05	26.3	4.72	exonic	LRP1	.	nonsynonymous SNV	LRP1:NM_002332:exon18:c.G2840A:p.R947H	LDL-receptor class A 6	exonic	ENSG00000123384	.	nonsynonymous SNV	ENSG00000123384:ENST00000243077:exon18:c.G2840A:p.R947H	D	D	D	D	L	D	D	D	D
NIAGADS_A-ADC-AD005737	Male	White	None	None	Control	chr12	57165868	G	A	rs547779616	0/1	D_Mis	3.18195e-05	2.63815e-05	.	28.4	5.22	exonic	LRP1	.	nonsynonymous SNV	LRP1:NM_002332:exon16:c.G2594A:p.R865H	LDL-receptor class A 3	exonic	ENSG00000123384	.	nonsynonymous SNV	ENSG00000123384:ENST00000243077:exon16:c.G2594A:p.R865H	T	D	D	D	L	D	N	D	D
NIAGADS_A-CHAP-CP000002	Female	White	None	None	Control	chr12	57211956	TTGC	T	rs759104743	0/1	nonframeshift_deletion	1.19356e-05	0	.	.	.	exonic	LRP1	.	nonframeshift deletion	LRP1:NM_002332:exon87:c.13289_13291del:p.L4434del	Transmembrane domain	exonic	ENSG00000123384	.	nonframeshift deletion	ENSG00000123384:ENST00000243077:exon87:c.13289_13291del:p.L4434del	.	.	.	.	.	.	.	.	.
NIAGADS_A-GDF-GD000034	Female	White	None	None	Control	chr12	57185798	G	A	rs369821399	0/1	D_Mis	4.77221e-05	7.91139e-05	5.585e-05	23.7	4.15	exonic	LRP1	.	nonsynonymous SNV	LRP1:NM_002332:exon41:c.G6731A:p.R2244Q		exonic	ENSG00000123384	.	nonsynonymous SNV	ENSG00000123384:ENST00000243077:exon41:c.G6731A:p.R2244Q	T	P	D	D	N	D	N	T	D
NIAGADS_A-GDF-GD000365	Male	White	None	None	Control	chr12	57183846	C	T	rs765402939	0/1	D_Mis	7.9552e-06	1.75855e-05	.	34	4.03	exonic	LRP1	.	nonsynonymous SNV	LRP1:NM_002332:exon36:c.C5866T:p.R1956C	LDL-receptor class B 17	exonic	ENSG00000123384	.	nonsynonymous SNV	ENSG00000123384:ENST00000243077:exon36:c.C5866T:p.R1956C	D	D	D	D	M	D	D	D	D
NIAGADS_A-WCAP-WC000010	Female	White	None	None	Control	chr12	57138536	G	A	rs375203123	0/1	D_Mis	7.55744e-05	8.79291e-06	4.189e-05	26.6	5.11	exonic	LRP1	.	nonsynonymous SNV	LRP1:NM_002332:exon2:c.G145A:p.G49S	LDL-receptor class A 12	exonic	ENSG00000123384	.	nonsynonymous SNV	ENSG00000123384:ENST00000243077:exon2:c.G145A:p.G49S,ENSG00000123384:ENST00000338962:exon2:c.G145A:p.G49S,ENSG00000123384:ENST00000553277:exon2:c.G145A:p.G49S,ENSG00000123384:ENST00000554174:exon2:c.G145A:p.G49S	D	D	D	D	M	T	D	T	D
NIAGADS_A-WCAP-WC000094	Female	White	None	None	Control	chr12	57180741	G	A	rs759012805	0/1	D_Mis	1.59239e-05	1.76193e-05	1.395e-05	17.34	3.96	exonic	LRP1	.	nonsynonymous SNV	LRP1:NM_002332:exon33:c.G5461A:p.V1821M		exonic	ENSG00000123384	.	nonsynonymous SNV	ENSG00000123384:ENST00000243077:exon33:c.G5461A:p.V1821M	D	P	N	N	L	D	N	T	D
NIAGADS_A-WCAP-WC000134	Female	White	None	None	Control	chr12	57198249	A	G	.	0|1	D_Mis	1.20072e-05	8.85614e-06	.	24.2	4.66	exonic	LRP1	.	nonsynonymous SNV	LRP1:NM_002332:exon59:c.A9376G:p.I3126V	LDL-receptor class B 27	exonic	ENSG00000123384	.	nonsynonymous SNV	ENSG00000123384:ENST00000243077:exon59:c.A9376G:p.I3126V	D	D	D	D	M	D	N	D	D
NIAGADS_A-WCAP-WC000239	Male	White	None	None	Control	chr12	57199400	G	A	rs764000429	0/1	D_Mis	8.1128e-06	0	.	28.8	4.8	exonic	LRP1	.	nonsynonymous SNV	LRP1:NM_002332:exon61:c.G9865A:p.V3289M		exonic	ENSG00000123384	.	nonsynonymous SNV	ENSG00000123384:ENST00000243077:exon61:c.G9865A:p.V3289M	D	D	D	D	L	D	N	D	.
NIAGADS_A-WCAP-WC002745	Female	Other	None	None	Control	chr12	57177500	C	T	.	0/1	D_Mis	8.005e-06	1.77487e-05	1.395e-05	35	5.14	exonic	LRP1	.	nonsynonymous SNV	LRP1:NM_002332:exon26:c.C4270T:p.R1424C	LDL-receptor class B 10	exonic	ENSG00000123384	.	nonsynonymous SNV	ENSG00000123384:ENST00000243077:exon26:c.C4270T:p.R1424C	D	D	D	D	M	D	D	D	D
NIAGADS_A-WCAP-WC002929	Male	Other	None	None	Control	chr12	57194589	C	T	rs374551287	0/1	D_Mis	6.0127e-05	5.29792e-05	2.792e-05	21.4	3.71	exonic	LRP1	.	nonsynonymous SNV	LRP1:NM_002332:exon50:c.C8081T:p.P2694L	LDL-receptor class A 15	exonic	ENSG00000123384	.	nonsynonymous SNV	ENSG00000123384:ENST00000243077:exon50:c.C8081T:p.P2694L	T	B	N	D	M	D	N	T	D
NIAGADS_A-WCAP-WC003733	Male	White	None	None	Control	chr12	57145427	C	T	rs370701297	0/1	D_Mis	1.194e-05	1.76106e-05	3.49e-05	27.8	4.97	exonic	LRP1	.	nonsynonymous SNV	LRP1:NM_002332:exon6:c.C778T:p.R260C		exonic	ENSG00000123384	.	nonsynonymous SNV	ENSG00000123384:ENST00000243077:exon6:c.C778T:p.R260C,ENSG00000123384:ENST00000338962:exon6:c.C778T:p.R260C,ENSG00000123384:ENST00000553277:exon6:c.C778T:p.R260C,ENSG00000123384:ENST00000554174:exon6:c.C778T:p.R260C	D	D	N	D	M	D	D	D	D
NIAGADS_A-WCAP-WC003748	Male	White	None	None	Control	chr12	57185197	G	A	.	0/1	D_Mis	.	.	.	35	5.17	exonic	LRP1	.	nonsynonymous SNV	LRP1:NM_002332:exon40:c.G6455A:p.R2152Q		exonic	ENSG00000123384	.	nonsynonymous SNV	ENSG00000123384:ENST00000243077:exon40:c.G6455A:p.R2152Q	D	D	D	D	M	D	N	D	D
NIAGADS_A-WCAP-WC003893	Male	White	None	None	Control	chr12	57193605	A	G	rs771465981	0/1	D_Mis	1.19406e-05	8.80359e-06	6.979e-06	25.1	5.01	exonic	LRP1	.	nonsynonymous SNV	LRP1:NM_002332:exon47:c.A7724G:p.N2575S	LDL-receptor class A 12	exonic	ENSG00000123384	.	nonsynonymous SNV	ENSG00000123384:ENST00000243077:exon47:c.A7724G:p.N2575S	D	D	D	D	L	D	D	D	D
NIAGADS_A-WCAP-WC003920	Male	White	None	None	Control	chr12	57145329	C	T	rs138733357	0/1	D_Mis	1.9895e-05	1.75973e-05	2.093e-05	28	5.08	exonic	LRP1	.	nonsynonymous SNV	LRP1:NM_002332:exon6:c.C680T:p.T227M		exonic	ENSG00000123384	.	nonsynonymous SNV	ENSG00000123384:ENST00000243077:exon6:c.C680T:p.T227M,ENSG00000123384:ENST00000338962:exon6:c.C680T:p.T227M,ENSG00000123384:ENST00000553277:exon6:c.C680T:p.T227M,ENSG00000123384:ENST00000554174:exon6:c.C680T:p.T227M	T	D	N	D	L	D	N	D	D
NIAGADS_A-WCAP-WC003970	Male	White	None	None	Control	chr12	57210046	C	T	rs150845737	0/1	D_Mis	1.61085e-05	3.56494e-05	3.488e-05	33	4.44	exonic	LRP1	.	nonsynonymous SNV	LRP1:NM_002332:exon81:c.C12457T:p.R4153C	EGF-like 16	exonic	ENSG00000123384	.	nonsynonymous SNV	ENSG00000123384:ENST00000243077:exon81:c.C12457T:p.R4153C	T	D	D	D	M	T	N	T	T
NIAGADS_A-WCAP-WC004032	Female	White	None	None	Control	chr12	57199994	G	A	rs371256123	0/1	D_Mis	2.56594e-05	2.76692e-05	1.396e-05	31	4.37	exonic	LRP1	.	nonsynonymous SNV	LRP1:NM_002332:exon62:c.G9983A:p.R3328H	EGF-like 13	exonic	ENSG00000123384	.	nonsynonymous SNV	ENSG00000123384:ENST00000243077:exon62:c.G9983A:p.R3328H	T	D	N	N	L	D	D	D	D
NIAGADS_A-WCAP-WC004067	Female	Other	None	None	Control	chr12	57208136	G	T	rs200607506	0/1	D_Mis	5.96929e-05	8.80297e-06	2.79e-05	24.2	-6.57	exonic	LRP1	.	nonsynonymous SNV	LRP1:NM_002332:exon77:c.G11958T:p.Q3986H	LDL-receptor class B 32	exonic	ENSG00000123384	.	nonsynonymous SNV	ENSG00000123384:ENST00000243077:exon77:c.G11958T:p.Q3986H	D	D	D	N	N	D	N	D	D
NIAGADS_A-WCAP-WC004124	Female	White	None	None	Control	chr12	57191402	G	A	.	0/1	D_Mis	.	.	.	35	4.61	exonic	LRP1	.	nonsynonymous SNV	LRP1:NM_002332:exon44:c.G7319A:p.R2440Q	LDL-receptor class B 25	exonic	ENSG00000123384	.	nonsynonymous SNV	ENSG00000123384:ENST00000243077:exon44:c.G7319A:p.R2440Q	D	D	D	D	M	D	N	D	D
NIAGADS_A-WCAP-WC004152	Female	White	None	None	Control	chr12	57185815	G	A	.	0/1	D_Mis	3.9769e-06	8.79044e-06	.	24.8	5.03	exonic	LRP1	.	nonsynonymous SNV	LRP1:NM_002332:exon41:c.G6748A:p.G2250S		exonic	ENSG00000123384	.	nonsynonymous SNV	ENSG00000123384:ENST00000243077:exon41:c.G6748A:p.G2250S	T	B	D	D	L	D	N	T	D
NIAGADS_A-WCAP-WC004154	Male	White	None	None	Control	chr12	57208127	G	T	rs146923187	0/1	D_Mis	9.94835e-05	0.000202443	0.0002	23.3	0.779	exonic	LRP1	.	nonsynonymous SNV	LRP1:NM_002332:exon77:c.G11949T:p.E3983D	LDL-receptor class B 32	exonic	ENSG00000123384	.	nonsynonymous SNV	ENSG00000123384:ENST00000243077:exon77:c.G11949T:p.E3983D	T	D	D	N	M	D	N	D	D
NIAGADS_A-WCAP-WC004253	Female	White	None	None	Control	chr12	57154313	C	A	rs150497947	0/1	D_Mis	.	.	6.977e-06	24.6	3.91	exonic	LRP1	.	nonsynonymous SNV	LRP1:NM_002332:exon7:c.C947A:p.T316K	LDL-receptor class B 1	exonic	ENSG00000123384	.	nonsynonymous SNV	ENSG00000123384:ENST00000243077:exon7:c.C947A:p.T316K,ENSG00000123384:ENST00000554174:exon7:c.C947A:p.T316K	D	B	D	D	M	D	D	D	D
NIAGADS_C-RS-40021	Female	White	None	None	Control	chr12	57169156	C	A	rs376320670	0/1	D_Mis	1.99335e-05	4.40731e-05	6.977e-06	26	4.08	exonic	LRP1	.	nonsynonymous SNV	LRP1:NM_002332:exon20:c.C3012A:p.D1004E	LDL-receptor class A 6	exonic	ENSG00000123384	.	nonsynonymous SNV	ENSG00000123384:ENST00000243077:exon20:c.C3012A:p.D1004E	T	D	D	D	H	D	D	D	D
NIAGADS_C-RS-50463	Female	White	None	None	Control	chr12	57198307	G	A	rs370217380	0/1	D_Mis	4.39852e-05	8.83751e-05	4.885e-05	27.4	3.76	exonic	LRP1	.	nonsynonymous SNV	LRP1:NM_002332:exon59:c.G9434A:p.R3145H	LDL-receptor class B 27	exonic	ENSG00000123384	.	nonsynonymous SNV	ENSG00000123384:ENST00000243077:exon59:c.G9434A:p.R3145H	D	D	D	D	N	D	N	D	T
NIAGADS_C-RS-50476	Male	White	None	None	Control	chr12	57184129	G	T	.	0/1	D_Mis	3.98635e-06	8.82955e-06	.	25.4	3.94	exonic	LRP1	.	nonsynonymous SNV	LRP1:NM_002332:exon37:c.G5974T:p.A1992S	LDL-receptor class B 18	exonic	ENSG00000123384	.	nonsynonymous SNV	ENSG00000123384:ENST00000243077:exon37:c.G5974T:p.A1992S	T	D	N	D	N	D	N	D	D
NIAGADS_C-RS-51423	Female	White	None	None	Control	chr12	57211956	TTGC	T	rs759104743	0/1	nonframeshift_deletion	1.19356e-05	0	.	.	.	exonic	LRP1	.	nonframeshift deletion	LRP1:NM_002332:exon87:c.13289_13291del:p.L4434del	Transmembrane domain	exonic	ENSG00000123384	.	nonframeshift deletion	ENSG00000123384:ENST00000243077:exon87:c.13289_13291del:p.L4434del	.	.	.	.	.	.	.	.	.
NIAGADS_C-RS-51787	Female	White	None	None	Control	chr12	57169156	C	A	rs376320670	0/1	D_Mis	1.99335e-05	4.40731e-05	6.977e-06	26	4.08	exonic	LRP1	.	nonsynonymous SNV	LRP1:NM_002332:exon20:c.C3012A:p.D1004E	LDL-receptor class A 6	exonic	ENSG00000123384	.	nonsynonymous SNV	ENSG00000123384:ENST00000243077:exon20:c.C3012A:p.D1004E	T	D	D	D	H	D	D	D	D
PCGC_10427	Male	White	BICOMMISSURAL (BICUSPID, BILEAFLET) AORTIC VALVE, RIGHT-LEFT FUSION;COARCTATION;CONGENITAL MITRAL VALVE ABNORMALITY	None	Case	chr12	57141461	A	G	rs765480065	0/1	D_Mis	7.95659e-06	0	6.979e-06	23.1	5.23	exonic	LRP1	.	nonsynonymous SNV	LRP1:NM_002332:exon3:c.A278G:p.N93S	LDL-receptor class A 2	exonic	ENSG00000123384	.	nonsynonymous SNV	ENSG00000123384:ENST00000243077:exon3:c.A278G:p.N93S,ENSG00000123384:ENST00000338962:exon3:c.A278G:p.N93S,ENSG00000123384:ENST00000553277:exon3:c.A278G:p.N93S,ENSG00000123384:ENST00000554174:exon3:c.A278G:p.N93S	D	P	D	D	M	D	D	D	D
PCGC_1338	Female	White	LEFT AORTIC ARCH;TETRALOGY OF FALLOT	None	Case	chr12	57205354	C	A	.	0/1	D_Mis	.	.	.	23.2	5.08	exonic	LRP1	.	nonsynonymous SNV	LRP1:NM_002332:exon74:c.C11339A:p.P3780H		exonic	ENSG00000123384	.	nonsynonymous SNV	ENSG00000123384:ENST00000243077:exon74:c.C11339A:p.P3780H	D	B	D	D	L	D	N	T	T
PCGC_14429	Male	White	TRUNCUS ARTERIOSUS;ABERRANT RIGHT SUBCLAVIAN ARTERY;LSVC TO CORONARY SINUS	ABNORMAL_FINDINGS_PRESENT="Yes";AIRWAY_ABNORMALITIES_PRESENT="Yes";TRACHEOESOPHAGEAL_FISTULA="Yes";OTHER_AIRWAY_ABNORMALITY_PRESENT="Yes";OTHER_AIRWAY_ABNORMALITY="esophageal reflux";RENAL_ABNORMALITIES_PRESENT="Yes";SINGLE_KIDNEY="Yes";OTHER_RENAL_ABNORMALITY_PRESENT="Yes";OTHER_RENAL_ABNORMALITY="renal agenesis";GENERAL_SKELETAL_ABNORMALITIES_PRESENT="Yes";CONGENITAL_SCOLIOSIS="Yes";NEUROLOGICA…	Case	chr12	57156230	G	A	rs756622805	0/1	D_Mis	2.38747e-05	8.79987e-06	6.981e-06	25.5	4.44	exonic	LRP1	.	nonsynonymous SNV	LRP1:NM_002332:exon9:c.G1364A:p.R455Q		exonic	ENSG00000123384	.	nonsynonymous SNV	ENSG00000123384:ENST00000243077:exon9:c.G1364A:p.R455Q	T	D	D	D	L	D	N	D	D
PCGC_14503	Female	White	LEFT AORTIC ARCH WITH NORMAL BRANCHING PATTERN;BICOMMISSURAL (BICUSPID, BILEAFLET, BIFOLIATE) AORTIC VALVE;AORTIC STENOSIS - VALVAR	None	Case	chr12	57196195	G	A	rs758822937	0/1	D_Mis	4.06227e-06	0	6.976e-06	23.6	4.24	exonic	LRP1	.	nonsynonymous SNV	LRP1:NM_002332:exon55:c.G8810A:p.R2937H	LDL-receptor class A 20	exonic	ENSG00000123384	.	nonsynonymous SNV	ENSG00000123384:ENST00000243077:exon55:c.G8810A:p.R2937H	T	P	N	N	L	D	N	D	D
PCGC_14625	Female	White	MULTIPLE ATRIAL SEPTAL DEFECTS;ATRIAL SEPTAL DEFECT, SECUNDUM	None	Case	chr12	57185798	G	A	rs369821399	0/1	D_Mis	4.77221e-05	7.91139e-05	5.585e-05	23.7	4.15	exonic	LRP1	.	nonsynonymous SNV	LRP1:NM_002332:exon41:c.G6731A:p.R2244Q		exonic	ENSG00000123384	.	nonsynonymous SNV	ENSG00000123384:ENST00000243077:exon41:c.G6731A:p.R2244Q	T	P	D	D	N	D	N	T	D
PCGC_14739	Male	White	DEXTROCARDIA;HETEROTAXY;TRICUSPID ATRESIA + D-LOOP TGA + PULMONARY ATRESIA (IIA);VENO-VENOUS COLLATERAL;HYPOPLASTIC RIGHT VENTRICLE (SUBNORMAL CAVITY VOLUME)	ABNORMAL_FINDINGS_PRESENT="Yes";HEPATIC_ABNORMALITIES_PRESENT="Yes";LEFT_SIDED_OR_MIDLINE_LIVER="Yes"	Case	chr12	57210840	CG	C	.	0/1	frameshift_deletion	.	.	.	.	.	exonic	LRP1	.	frameshift deletion	LRP1:NM_002332:exon83:c.12878delG:p.R4293Hfs*49	EGF-like 19	exonic	ENSG00000123384	.	frameshift deletion	ENSG00000123384:ENST00000243077:exon83:c.12878delG:p.R4293Hfs*49	.	.	.	.	.	.	.	.	.
PCGC_14859	Male	White	PULMONARY VALVE ABNORMALITY;MITRAL REGURGITATION;TUBULAR HYPOPLASIA OF AORTA + COARCTATION;MITRAL STENOSIS, VALVAR;ABNORMAL BRANCHING LEFT AORTIC ARCH;BICOMMISSURAL (BICUSPID, BILEAFLET) AORTIC VALVE, RIGHT-LEFT FUSION	None	Case	chr12	57210462	T	A	.	0/1	D_Mis	.	.	.	28.8	4.44	exonic	LRP1	.	nonsynonymous SNV	LRP1:NM_002332:exon82:c.T12736A:p.C4246S	EGF-like 18	exonic	ENSG00000123384	.	nonsynonymous SNV	ENSG00000123384:ENST00000243077:exon82:c.T12736A:p.C4246S	D	D	D	D	H	D	D	D	D
PCGC_15532	Male	White	MULTIPLE ATRIAL SEPTAL DEFECTS;TETRALOGY OF FALLOT	None	Case	chr12	57175544	G	A	.	0/1	D_Mis	.	.	.	25.6	4.87	exonic	LRP1	.	nonsynonymous SNV	LRP1:NM_002332:exon23:c.G3632A:p.G1211D	EGF-like 5	exonic	ENSG00000123384	.	nonsynonymous SNV	ENSG00000123384:ENST00000243077:exon23:c.G3632A:p.G1211D	T	D	D	D	M	D	D	D	D
PCGC_16963	Male	White	ATRIAL SEPTAL DEFECT, SECUNDUM	None	Case	chr12	57203405	G	A	rs768824498	0/1	D_Mis	4.0807e-06	0	.	28.9	4.97	exonic	LRP1	.	nonsynonymous SNV	LRP1:NM_002332:exon70:c.G10835A:p.R3612H	LDL-receptor class A 28	exonic	ENSG00000123384	.	nonsynonymous SNV	ENSG00000123384:ENST00000243077:exon70:c.G10835A:p.R3612H	T	D	D	D	L	D	N	D	D
PCGC_17321	Female	White	AORTIC ARCH HYPOPLASIA;LEFT AORTIC ARCH WITH NORMAL BRANCHING PATTERN;BICOMMISSURAL (BICUSPID, BILEAFLET) AORTIC VALVE, RIGHT-LEFT FUSION;COARCTATION;HYPOPLASTIC AORTIC ANNULUS	None	Case	chr12	57179824	G	A	rs751158586	0/1	D_Mis	1.99038e-05	2.64117e-05	1.396e-05	35	4.57	exonic	LRP1	.	nonsynonymous SNV	LRP1:NM_002332:exon30:c.G5009A:p.R1670Q	LDL-receptor class B 14	exonic	ENSG00000123384	.	nonsynonymous SNV	ENSG00000123384:ENST00000243077:exon30:c.G5009A:p.R1670Q	D	D	D	D	M	D	D	D	D
PCGC_17670	Male	White	EBSTEINS DISEASE;COARCTATION;BICOMMISSURAL (BICUSPID, BILEAFLET) AORTIC VALVE, LEFT-NON FUSION	None	Case	chr12	57176082	C	T	rs781599125	0/1	D_Mis	4.37936e-05	7.04225e-05	2.791e-05	35	4.9	exonic	LRP1	.	nonsynonymous SNV	LRP1:NM_002332:exon24:c.C3967T:p.R1323C	LDL-receptor class B 8	exonic	ENSG00000123384	.	nonsynonymous SNV	ENSG00000123384:ENST00000243077:exon24:c.C3967T:p.R1323C	D	D	D	D	M	D	D	D	D
PCGC_17707	Female	White	PARTIALLY ANOMALOUS PULMONARY VEINS;SINUS VENOSUS SEPTAL DEFECT, SUPERIOR TYPE	None	Case	chr12	57201511	G	A	rs149436792	0/1	D_Mis	7.97874e-06	8.83205e-06	6.985e-06	32	4.94	exonic	LRP1	.	nonsynonymous SNV	LRP1:NM_002332:exon66:c.G10360A:p.A3454T	LDL-receptor class A 24	exonic	ENSG00000123384	.	nonsynonymous SNV	ENSG00000123384:ENST00000555124:exon2:c.G61A:p.A21T,ENSG00000123384:ENST00000243077:exon66:c.G10360A:p.A3454T	T	D	D	D	N	D	N	D	D
PCGC_19283	Male	White	LEFT AORTIC ARCH WITH NORMAL BRANCHING PATTERN;ATRIAL SEPTAL DEFECT, SECUNDUM	ABNORMAL_FINDINGS_PRESENT="Yes";GENITOURINARY_ABNORMALITIES_PRESENT="Yes";HYPOSPADIAS="Yes";UNDESCENDED_TESTIS="Yes"	Case	chr12	57145424	G	T	.	0/1	D_Mis	1.19391e-05	0	.	23.1	4.97	exonic	LRP1	.	nonsynonymous SNV	LRP1:NM_002332:exon6:c.G775T:p.A259S		exonic	ENSG00000123384	.	nonsynonymous SNV	ENSG00000123384:ENST00000243077:exon6:c.G775T:p.A259S,ENSG00000123384:ENST00000338962:exon6:c.G775T:p.A259S,ENSG00000123384:ENST00000553277:exon6:c.G775T:p.A259S,ENSG00000123384:ENST00000554174:exon6:c.G775T:p.A259S	T	D	D	D	L	D	N	D	D
PCGC_19301	Male	White	TETRALOGY OF FALLOT;ATRIAL SEPTAL DEFECT, SECUNDUM	ABNORMAL_FINDINGS_PRESENT="Yes";HEAD_ABNORMALITIES_PRESENT="Yes";OTHER_HEAD_ABNORMALITY_PRESENT="Yes";OTHER_HEAD_ABNORMALITY="narrow forehead";EYE_ABNORMALITIES_PRESENT="Yes";OTHER_EYE_ABNORMALITY_PRESENT="Yes";OTHER_EYE_ABNORMALITY="downslanting palepbral fissures";EAR_ABNORMALITIES_PRESENT="Yes";OTHER_EAR_ABNORMALITY_PRESENT="Yes";OTHER_EAR_ABNORMALITY="posteriorly rotated";NOSE_ABNORMALITIES_P…	Case	chr12	57201810	G	A	rs755361380	0/1	D_Mis	1.59115e-05	1.75905e-05	1.396e-05	35	4.73	exonic	LRP1	.	nonsynonymous SNV	LRP1:NM_002332:exon67:c.G10499A:p.R3500H	LDL-receptor class A 25	exonic	ENSG00000123384	.	nonsynonymous SNV	ENSG00000123384:ENST00000555124:exon3:c.G200A:p.R67H,ENSG00000123384:ENST00000243077:exon67:c.G10499A:p.R3500H	D	D	D	D	L	D	N	D	D
PCGC_20621	Male	White	ATRIAL SEPTAL DEFECT, SECUNDUM	ABNORMAL_FINDINGS_PRESENT="Yes";GENERAL_SKELETAL_ABNORMALITIES_PRESENT="Yes";CONGENITAL_SCOLIOSIS="Yes"	Case	chr12	57187437	G	A	rs748386088	0/1	D_Mis	3.59566e-05	4.42157e-05	6.977e-06	23	4.54	exonic	LRP1	.	nonsynonymous SNV	LRP1:NM_002332:exon42:c.G7012A:p.V2338I	LDL-receptor class B 22	exonic	ENSG00000123384	.	nonsynonymous SNV	ENSG00000123384:ENST00000243077:exon42:c.G7012A:p.V2338I	T	D	D	D	M	D	N	D	T
PCGC_20926	Female	White	VENTRICULAR SEPTAL DEFECT, MULTIPLE;TETRALOGY OF FALLOT;VENTRICULAR SEPTAL DEFECT, MUSCULAR;VENTRICULAR SEPTAL DEFECT, MALALIGNMENT	ABNORMAL_FINDINGS_PRESENT="Yes";EAR_ABNORMALITIES_PRESENT="Yes";HEARING_LOSS="Yes"	Case	chr12	57198268	A	G	rs770686787	0/1	D_Mis	3.99974e-05	8.84549e-06	1.396e-05	25.6	3.5	exonic	LRP1	.	nonsynonymous SNV	LRP1:NM_002332:exon59:c.A9395G:p.N3132S	LDL-receptor class B 27	exonic	ENSG00000123384	.	nonsynonymous SNV	ENSG00000123384:ENST00000243077:exon59:c.A9395G:p.N3132S	D	D	D	D	L	D	D	D	D
PCGC_21431	Female	White	TETRALOGY OF FALLOT;PULMONARY STENOSIS, VALVAR;PULMONARY STENOSIS, SUBVALVAR	ABNORMAL_FINDINGS_PRESENT="Yes";DYSMORPHIC_FACIES_PRESENT="Yes";EYE_ABNORMALITIES_PRESENT="Yes";STRABISMUS="Yes"	Case	chr12	57187410	T	G	.	0/1	D_Mis	.	.	.	23.9	4.54	exonic	LRP1	.	nonsynonymous SNV	LRP1:NM_002332:exon42:c.T6985G:p.S2329A	LDL-receptor class B 22	exonic	ENSG00000123384	.	nonsynonymous SNV	ENSG00000123384:ENST00000243077:exon42:c.T6985G:p.S2329A	D	D	D	D	L	D	N	D	T
PCGC_2219	Female	White	ATRIAL SEPTAL DEFECT;TRICUSPID ATRESIA + NO PULMONARY STENOSIS AND LARGE VSD (IC)	ABNORMAL_FINDINGS_PRESENT="Yes";GENERAL_SKELETAL_ABNORMALITIES_PRESENT="Yes";CONGENITAL_SCOLIOSIS="Yes";IMMUNOLOGIC_ABNORMALITIES_PRESENT="Yes";IMMUNOLOGIC_ABNORMALITIES="Immune Globulin deficiency for unknown reasons"	Case	chr12	57210364	A	G	.	0/1	D_Mis	.	.	6.98e-06	24.2	4.44	exonic	LRP1	.	nonsynonymous SNV	LRP1:NM_002332:exon82:c.A12638G:p.N4213S	EGF-like 17	exonic	ENSG00000123384	.	nonsynonymous SNV	ENSG00000123384:ENST00000243077:exon82:c.A12638G:p.N4213S	D	D	D	D	L	D	N	D	D
PCGC_22900	Male	White	DILATED RIGHT ATRIUM;ATRIAL SEPTAL DEFECT, SECUNDUM;PULMONARY STENOSIS, VALVAR;DILATED (ENLARGED) RIGHT VENTRICLE;RIGHT VENTRICULAR VOLUME OVERLOAD;ACYANOTIC CONGENITAL HEART DISEASE	ABNORMAL_FINDINGS_PRESENT="Yes";RENAL_ABNORMALITIES_PRESENT="Yes";OTHER_RENAL_ABNORMALITY_PRESENT="Yes";OTHER_RENAL_ABNORMALITY="Congenital mesoblastic Nephroma of right kidney, hydrohematonephrosis of left kidney"	Case	chr12	57185723	A	C	.	0/1	D_Mis	.	.	.	24.1	4.87	exonic	LRP1	.	nonsynonymous SNV	LRP1:NM_002332:exon41:c.A6656C:p.N2219T		exonic	ENSG00000123384	.	nonsynonymous SNV	ENSG00000123384:ENST00000243077:exon41:c.A6656C:p.N2219T	D	B	D	D	L	D	D	T	D
PCGC_2445	Male	White	PULMONARY ATRESIA, INTACT VENTRICULAR SEPTUM;PULMONARY ATRESIA CONGENITAL;HYPOPLASTIC RIGHT VENTRICLE (SUBNORMAL CAVITY VOLUME)	ABNORMAL_FINDINGS_PRESENT="Yes";AIRWAY_ABNORMALITIES_PRESENT="Yes";LARYNGO_BRONCHIO_TRACHEOMALACIA="Yes";OTHER_AIRWAY_ABNORMALITY_PRESENT="Yes";OTHER_AIRWAY_ABNORMALITY="subglottic cyst"	Case	chr12	57206727	G	A	.	0/1	D_Mis	1.20534e-05	1.77778e-05	6.976e-06	22.9	5.38	exonic	LRP1	.	nonsynonymous SNV	LRP1:NM_002332:exon76:c.G11845A:p.V3949I	LDL-receptor class B 31	exonic	ENSG00000123384	.	nonsynonymous SNV	ENSG00000123384:ENST00000243077:exon76:c.G11845A:p.V3949I	T	B	D	D	M	D	N	T	T
PCGC_246	Male	White	HYPOPLASTIC LEFT VENTRICLE (SUBNORMAL CAVITY VOLUME);BICOMMISSURAL (BICUSPID, BILEAFLET, BIFOLIATE) AORTIC VALVE;TOTALLY ANOMALOUS PULMONARY VENOUS RETURN, SUPRACARDIAC;VENTRICULAR SEPTAL DEFECT;MITRAL ATRESIA;AORTIC STENOSIS;COARCTATION;HYPOPLASTIC AORTIC ANNULUS	ABNORMAL_FINDINGS_PRESENT="Yes";RENAL_ABNORMALITIES_PRESENT="Yes";OTHER_RENAL_ABNORMALITY_PRESENT="Yes";OTHER_RENAL_ABNORMALITY="acute nephritis";GENITOURINARY_ABNORMALITIES_PRESENT="Yes";OTHER_GENITOURINARY_ABNORMALITY_PRESENT="Yes";OTHER_GENITOURINARY_ABNORMALITY="phimosis"	Case	chr12	57145323	C	T	rs201697001	0/1	D_Mis	4.77471e-05	5.27927e-05	0.0001	24.9	5.08	exonic	LRP1	.	nonsynonymous SNV	LRP1:NM_002332:exon6:c.C674T:p.T225M		exonic	ENSG00000123384	.	nonsynonymous SNV	ENSG00000123384:ENST00000243077:exon6:c.C674T:p.T225M,ENSG00000123384:ENST00000338962:exon6:c.C674T:p.T225M,ENSG00000123384:ENST00000553277:exon6:c.C674T:p.T225M,ENSG00000123384:ENST00000554174:exon6:c.C674T:p.T225M	T	D	D	D	L	D	N	D	D
PCGC_24641	Male	White	PATENT DUCTUS ARTERIOSUS;VENTRICULAR SEPTAL DEFECT	ABNORMAL_FINDINGS_PRESENT="Yes";EAR_ABNORMALITIES_PRESENT="Yes";HEARING_LOSS="Yes";ABDOMINAL_ABNORMALITIES_PRESENT="Yes";INGUINAL_HERNIA="Yes"	Case	chr12	57173306	C	A	.	0/1	D_Mis	.	.	.	21.2	5.04	exonic	LRP1	.	nonsynonymous SNV	LRP1:NM_002332:exon21:c.C3302A:p.T1101N		exonic	ENSG00000123384	.	nonsynonymous SNV	ENSG00000123384:ENST00000243077:exon21:c.C3302A:p.T1101N	T	D	D	D	N	D	N	D	T
PCGC_2831	Male	White	LEFT AORTIC ARCH WITH NORMAL BRANCHING PATTERN;TETRALOGY OF FALLOT	None	Case	chr12	57180478	G	A	rs1009726079	0/1	D_Mis	3.98734e-06	8.83299e-06	4.185e-05	26.2	5.01	exonic	LRP1	.	nonsynonymous SNV	LRP1:NM_002332:exon32:c.G5385A:p.M1795I	LDL-receptor class B 16	exonic	ENSG00000123384	.	nonsynonymous SNV	ENSG00000123384:ENST00000243077:exon32:c.G5385A:p.M1795I	T	P	D	D	M	D	N	D	D
PCGC_2893	Male	White	PARTIALLY ANOMALOUS PULMONARY VEINS;SINUS VENOSUS SEPTAL DEFECT, INFERIOR TYPE	None	Case	chr12	57195348	G	A	rs148421667	0/1	D_Mis	7.60858e-05	8.7926e-06	2.093e-05	24	4.06	exonic	LRP1	.	nonsynonymous SNV	LRP1:NM_002332:exon52:c.G8386A:p.G2796S	LDL-receptor class A 17	exonic	ENSG00000123384	.	nonsynonymous SNV	ENSG00000123384:ENST00000243077:exon52:c.G8386A:p.G2796S	T	D	D	D	M	D	D	D	D
PCGC_3530	Female	White	HYPOPLASTIC LEFT VENTRICLE (SUBNORMAL CAVITY VOLUME);RESTRICTIVE PATENT FORAMEN OVALE;MITRAL ATRESIA;TUBULAR HYPOPLASIA OF AORTA + COARCTATION;AORTIC ATRESIA;HYPOPLASTIC LEFT HEART SYNDROME	None	Case	chr12	57192946	C	G	.	0/1	D_Mis	.	.	.	21.4	4.3	exonic	LRP1	.	nonsynonymous SNV	LRP1:NM_002332:exon45:c.C7531G:p.L2511V	EGF-like 10	exonic	ENSG00000123384	.	nonsynonymous SNV	ENSG00000123384:ENST00000243077:exon45:c.C7531G:p.L2511V	T	B	D	N	M	D	N	D	T
PCGC_3755	Male	White	TETRALOGY OF FALLOT;DYSPLASTIC TRICUSPID VALVE;MALALIGNED INFUNDIBULAR SEPTUM;ATRIAL SEPTAL DEFECT, SECUNDUM	None	Case	chr12	57196143	G	T	.	0/1	stopgain	.	.	.	41	3.82	exonic	LRP1	.	stopgain	LRP1:NM_002332:exon55:c.G8758T:p.E2920X	LDL-receptor class A 20	exonic	ENSG00000123384	.	stopgain	ENSG00000123384:ENST00000243077:exon55:c.G8758T:p.E2920X	.	.	D	A	.	.	.	.	.
PCGC_3971	Female	White	CONUS CORONARY SUPPLIES ANTERIOR DESCENDING;TETRALOGY OF FALLOT;ATRIAL SEPTAL DEFECT, SECUNDUM	None	Case	chr12	57212484	G	T	.	0/1	D_Mis	.	.	.	22.3	4.66	exonic	LRP1	.	nonsynonymous SNV	LRP1:NM_002332:exon89:c.G13564T:p.A4522S	cytoplasmic, Interaction with MAFB region	exonic	ENSG00000123384	.	nonsynonymous SNV	ENSG00000123384:ENST00000243077:exon89:c.G13564T:p.A4522S	T	D	D	D	M	T	N	T	T
PCGC_4337	Male	White	HYPOPLASTIC MITRAL VALVE;HYPOPLASIA ASCENDING AORTA;LEFT AORTIC ARCH WITH NORMAL BRANCHING PATTERN;HYPOPLASTIC LEFT VENTRICLE (SUBNORMAL CAVITY VOLUME);AORTIC ATRESIA;HYPOPLASTIC LEFT HEART SYNDROME	None	Case	chr12	57179901	G	A	rs1043456147	0/1	D_Mis	1.19411e-05	8.80297e-06	2.792e-05	25.5	5.01	exonic	LRP1	.	nonsynonymous SNV	LRP1:NM_002332:exon30:c.G5086A:p.A1696T		exonic	ENSG00000123384	.	nonsynonymous SNV	ENSG00000123384:ENST00000243077:exon30:c.G5086A:p.A1696T	T	D	D	D	N	D	N	D	D
PCGC_4681	Male	White	AORTIC STENOSIS - VALVAR;BICOMMISSURAL (BICUSPID, BILEAFLET) AORTIC VALVE, RIGHT-LEFT FUSION;LEFT AORTIC ARCH WITH NORMAL BRANCHING PATTERN	None	Case	chr12	57205419	G	T	.	0/1	stopgain	.	.	.	46	2.51	exonic	LRP1	.	stopgain	LRP1:NM_002332:exon74:c.G11404T:p.E3802X	EGF-like 14	exonic	ENSG00000123384	.	stopgain	ENSG00000123384:ENST00000243077:exon74:c.G11404T:p.E3802X	.	.	D	A	.	.	.	.	.
PCGC_659	Female	White	VENTRICULAR SEPTAL DEFECT WITH INTERRUPTED AORTIC ARCH;BICOMMISSURAL (BICUSPID, BILEAFLET, BIFOLIATE) AORTIC VALVE;LEFT VENTRICULAR OUTFLOW TRACT OBSTRUCTION;VENTRICULAR SEPTAL DEFECT, SINGLE;VENTRICULAR SEPTAL DEFECT, MALALIGNMENT;ATRIAL SEPTAL DEFECT, SECUNDUM;PULMONARY STENOSIS, BILATERAL BRANCH PULMONARY ARTERY;HYPOPLASTIC RIGHT VENTRICLE (SUBNORMAL CAVITY VOLUME);HYPOPLASTIC TRICUSPID VALVE;…	None	Case	chr12	57210717	G	T	.	0/1	splice_site	.	.	.	25.6	4.45	splicing	LRP1	NM_002332:exon83:c.12755-1G>T	.	.	EGF-like 18	splicing	ENSG00000123384	ENST00000243077:exon83:c.12755-1G>T	.	.	.	.	.	D	.	.	.	.	.
PCGC_6625	Female	White	PULMONARY ATRESIA, INTACT VENTRICULAR SEPTUM;PATENT FORAMEN OVALE;HYPOPLASTIC RIGHT VENTRICLE (SUBNORMAL CAVITY VOLUME);LEFT AORTIC ARCH WITH UNKNOWN BRANCHING PATTERN	None	Case	chr12	57187437	G	A	rs748386088	0/1	D_Mis	3.59566e-05	4.42157e-05	6.977e-06	23	4.54	exonic	LRP1	.	nonsynonymous SNV	LRP1:NM_002332:exon42:c.G7012A:p.V2338I	LDL-receptor class B 22	exonic	ENSG00000123384	.	nonsynonymous SNV	ENSG00000123384:ENST00000243077:exon42:c.G7012A:p.V2338I	T	D	D	D	M	D	N	D	T
PCGC_6688	Male	White	TRUNCUS ARTERIOSUS TYPE I (MAIN PULMONARY ARTERY PRESENT)	ABNORMAL_FINDINGS_PRESENT="Yes";NEUROLOGICAL_ABNORMALITIES_PRESENT="Yes";OTHER_NEUROLOGICAL_ABNORMALITY_PRESENT="Yes";OTHER_NEUROLOGICAL_ABNORMALITY="seizure disorder";ENDOCRINOLOGIC_ABNORMALITIES_PRESENT="Yes";ENDOCRINOLOGIC_ABNORMALITIES="delayed puberty-no facial hair,pubic or underarm hair."	Case	chr12	57211770	G	T	.	0/1	D_Mis	.	.	.	24.2	3.85	exonic	LRP1	.	nonsynonymous SNV	LRP1:NM_002332:exon86:c.G13214T:p.G4405V	EGF-like 22	exonic	ENSG00000123384	.	nonsynonymous SNV	ENSG00000123384:ENST00000243077:exon86:c.G13214T:p.G4405V	D	B	D	D	H	D	D	D	D
PCGC_7255	Female	White	ATRIAL SEPTAL DEFECT-SECUNDUM	None	Case	chr12	57176082	C	T	rs781599125	0/1	D_Mis	4.37936e-05	7.04225e-05	2.791e-05	35	4.9	exonic	LRP1	.	nonsynonymous SNV	LRP1:NM_002332:exon24:c.C3967T:p.R1323C	LDL-receptor class B 8	exonic	ENSG00000123384	.	nonsynonymous SNV	ENSG00000123384:ENST00000243077:exon24:c.C3967T:p.R1323C	D	D	D	D	M	D	D	D	D
PCGC_7355	Female	White	PULMONARY ATRESIA, INTACT VENTRICULAR SEPTUM;RIGHT VENTRICULAR DEPENDENT CORONARY CIRCULATION;RV TO CORONARY FISTULAE IN PULMONARY ATRESIA WITH INTACT VENTRICULAR SEPTUM;HYPOPLASTIC TRICUSPID VALVE;HYPOPLASTIC RIGHT VENTRICLE (SUBNORMAL CAVITY VOLUME)	ABNORMAL_FINDINGS_PRESENT="Yes";EAR_ABNORMALITIES_PRESENT="Yes";OTHER_EAR_ABNORMALITY_PRESENT="Yes";OTHER_EAR_ABNORMALITY="posteriorly set";NECK_ABNORMALITIES_PRESENT="Yes";OTHER_NECK_ABNORMALITY_PRESENT="Yes";OTHER_NECK_ABNORMALITY="short";CHEST_ABNORMALITIES_PRESENT="Yes";WIDE_SPACED_NIPPLES="Yes"	Case	chr12	57194448	GGT	G	.	0/1	stopgain	.	.	.	.	.	exonic	LRP1	.	stopgain	LRP1:NM_002332:exon49:c.8014_8015del:p.C2673*	LDL-receptor class A 14	exonic	ENSG00000123384	.	stopgain	ENSG00000123384:ENST00000243077:exon49:c.8014_8015del:p.C2673*	.	.	.	.	.	.	.	.	.
PCGC_7444	Female	White	AORTIC ATRESIA;MITRAL STENOSIS;HYPOPLASTIC LEFT HEART SYNDROME	None	Case	chr12	57205193	G	T	.	0/1	D_Mis	.	.	.	23.5	4.55	exonic	LRP1	.	nonsynonymous SNV	LRP1:NM_002332:exon73:c.G11279T:p.R3760L	LDL-receptor class A 31	exonic	ENSG00000123384	.	nonsynonymous SNV	ENSG00000123384:ENST00000243077:exon73:c.G11279T:p.R3760L	T	P	D	D	L	D	N	D	T
PCGC_7475	Male	White	LEFT AORTIC ARCH WITH NORMAL BRANCHING PATTERN;PULMONARY STENOSIS, VALVAR	None	Case	chr12	57175466	G	T	.	0/1	D_Mis	.	.	.	28.7	4.87	exonic	LRP1	.	nonsynonymous SNV	LRP1:NM_002332:exon23:c.G3554T:p.C1185F	EGF-like 5	exonic	ENSG00000123384	.	nonsynonymous SNV	ENSG00000123384:ENST00000243077:exon23:c.G3554T:p.C1185F	D	D	D	D	H	D	D	D	D
PCGC_7529	Male	White	OSTIUM PRIMUM ATRIAL SEPTAL DEFECT, BALANCED;LEFT AORTIC ARCH WITH NORMAL BRANCHING PATTERN;AORTIC STENOSIS, SUBVALVAR, ATYPICAL;CLEFT MITRAL VALVE WITH REGURGITATION;COARCTATION SIMPLE (ISOLATED);PATENT FORAMEN OVALE;AORTIC ARCH HYPOPLASIA	ABNORMAL_FINDINGS_PRESENT="Yes";GENITOURINARY_ABNORMALITIES_PRESENT="Yes";UNDESCENDED_TESTIS="Yes"	Case	chr12	57197130	G	T	rs141393147	0/1	D_Mis	1.99154e-05	4.40397e-05	1.396e-05	23	4.27	exonic	LRP1	.	nonsynonymous SNV	LRP1:NM_002332:exon56:c.G9041T:p.R3014L	EGF-like 12, Calcium-binding domain	exonic	ENSG00000123384	.	nonsynonymous SNV	ENSG00000123384:ENST00000243077:exon56:c.G9041T:p.R3014L	T	B	D	D	N	D	D	T	D
PCGC_8071	Female	White	HYPOPLASTIC LEFT PULMONARY ARTERY;PATENT FORAMEN OVALE;VENTRICULAR SEPTAL DEFECT, SINGLE;TETRALOGY OF FALLOT WITH PULMONARY ATRESIA	None	Case	chr12	57160946	G	A	rs145154098	0/1	D_Mis	7.95944e-06	8.79198e-06	2.094e-05	24.2	4.29	exonic	LRP1	.	nonsynonymous SNV	LRP1:NM_002332:exon13:c.G2033A:p.R678Q	LDL-receptor class B 6	exonic	ENSG00000123384	.	nonsynonymous SNV	ENSG00000123384:ENST00000243077:exon13:c.G2033A:p.R678Q	D	P	N	N	M	D	N	D	D
PCGC_844	Female	White	PULMONARY STENOSIS, RIGHT;HYPOPLASTIC LEFT PULMONARY ARTERY;VENTRICULAR SEPTAL DEFECT, MALALIGNMENT;PULMONARY STENOSIS, LEFT;HYPOPLASTIC MAIN PULMONARY ARTERY;ABNORMAL BRANCHING LEFT AORTIC ARCH;TETRALOGY OF FALLOT;HYPOPLASTIC RIGHT PULMONARY ARTERY;ABERRANT RIGHT SUBCLAVIAN ARTERY	ABNORMAL_FINDINGS_PRESENT="Yes";ENDOCRINOLOGIC_ABNORMALITIES_PRESENT="Yes";ENDOCRINOLOGIC_ABNORMALITIES="PCOS"	Case	chr12	57201042	G	A	rs150254492	0/1	D_Mis	4.77304e-05	8.79492e-05	1.397e-05	26.3	5.38	exonic	LRP1	.	nonsynonymous SNV	LRP1:NM_002332:exon65:c.G10234A:p.V3412I	LDL-receptor class A 23	exonic	ENSG00000123384	.	nonsynonymous SNV	ENSG00000123384:ENST00000243077:exon65:c.G10234A:p.V3412I	T	D	D	D	L	D	N	D	D
PCGC_8461	Female	White	BICOMMISSURAL (BICUSPID, BILEAFLET, BIFOLIATE) AORTIC VALVE;COARCTATION;LSVC TO CORONARY SINUS	None	Case	chr12	57190852	G	A	.	0/1	D_Mis	.	.	.	33	4.96	exonic	LRP1	.	nonsynonymous SNV	LRP1:NM_002332:exon43:c.G7079A:p.R2360Q	LDL-receptor class B 23	exonic	ENSG00000123384	.	nonsynonymous SNV	ENSG00000123384:ENST00000243077:exon43:c.G7079A:p.R2360Q	D	D	D	D	M	D	D	D	D
PCGC_8827	Female	White	AORTIC STENOSIS, SUBVALVAR, DISCRETE, MEMBRANEOUS;TUBULAR HYPOPLASIA OF AORTA + COARCTATION;BALANCED COMPLETE ATRIOVENTRICULAR CANAL	None	Case	chr12	57198622	G	A	.	0/1	D_Mis	8.02105e-06	0	6.977e-06	32	4.39	exonic	LRP1	.	nonsynonymous SNV	LRP1:NM_002332:exon60:c.G9628A:p.E3210K	LDL-receptor class B 29	exonic	ENSG00000123384	.	nonsynonymous SNV	ENSG00000123384:ENST00000243077:exon60:c.G9628A:p.E3210K	D	D	D	D	N	D	N	D	D
PCGC_9264	Female	White	TETRALOGY OF FALLOT	None	Case	chr12	57175466	G	T	.	0/1	D_Mis	.	.	.	28.7	4.87	exonic	LRP1	.	nonsynonymous SNV	LRP1:NM_002332:exon23:c.G3554T:p.C1185F	EGF-like 5	exonic	ENSG00000123384	.	nonsynonymous SNV	ENSG00000123384:ENST00000243077:exon23:c.G3554T:p.C1185F	D	D	D	D	H	D	D	D	D
PCGC_9447	Male	White	TUBULAR HYPOPLASIA OF AORTA + COARCTATION; VENTRICULAR SEPTAL DEFECT, ENDOCARDIAL CUSHION DEFECT TYPE;ATRIAL SEPTAL DEFECT, SECUNDUM	None	Case	chr12	57143764	C	G	.	0/1	D_Mis	7.97435e-06	8.83174e-06	6.976e-06	24.4	3.92	exonic	LRP1	.	nonsynonymous SNV	LRP1:NM_002332:exon4:c.C414G:p.S138R	EGF-like 1	exonic	ENSG00000123384	.	nonsynonymous SNV	ENSG00000123384:ENST00000243077:exon4:c.C414G:p.S138R,ENSG00000123384:ENST00000338962:exon4:c.C414G:p.S138R,ENSG00000123384:ENST00000553277:exon4:c.C414G:p.S138R,ENSG00000123384:ENST00000554174:exon4:c.C414G:p.S138R	D	P	D	D	L	T	N	D	D
PCGC_9592	Male	White	TRANSPOSITION D-LOOP WITH VENTRICULAR SEPTAL DEFECT AND LEFT VENTRICLE OUTFLOW TRACT OBSTRUCTION;SDD;VENTRICULAR SEPTAL DEFECT, MALALIGNMENT;PULMONARY STENOSIS, SUBVALVAR;ATRIAL SEPTAL DEFECT, SECUNDUM;SINGLE RIGHT CORONARY IN D-LOOP TGA	None	Case	chr12	57195974	C	G	rs773020150	0/1	D_Mis	.	.	.	22.5	5.22	exonic	LRP1	.	nonsynonymous SNV	LRP1:NM_002332:exon54:c.C8672G:p.A2891G	LDL-receptor class A 19	exonic	ENSG00000123384	.	nonsynonymous SNV	ENSG00000123384:ENST00000243077:exon54:c.C8672G:p.A2891G	T	D	D	D	L	D	N	D	D
PCGC_9709	Female	White	LEFT AORTIC ARCH WITH NORMAL BRANCHING PATTERN;HYPOPLASTIC LEFT VENTRICLE (SUBNORMAL CAVITY VOLUME);OSTIUM PRIMUM ATRIAL SEPTAL DEFECT, UNBALANCED, RIGHT DOMINANT;TUBULAR HYPOPLASIA OF AORTA + COARCTATION;HYPOPLASIA ASCENDING AORTA;CORONARY ARTERY ANOMALY, RIGHT;HYPOPLASTIC AORTIC ANNULUS	None	Case	chr12	57204478	G	A	rs1057518428	0/1	D_Mis	.	.	.	33	5.24	exonic	LRP1	.	nonsynonymous SNV	LRP1:NM_002332:exon71:c.G11020A:p.D3674N	LDL-receptor class A 29	exonic	ENSG00000123384	.	nonsynonymous SNV	ENSG00000123384:ENST00000243077:exon71:c.G11020A:p.D3674N	D	D	D	D	L	D	D	D	D
PCGC_9965	Female	White	ATRIAL SEPTAL DEFECT, SECUNDUM	None	Case	chr12	57145490	C	T	rs759623835	0/1	D_Mis	8.04997e-06	0	2.094e-05	23.2	4.83	exonic	LRP1	.	nonsynonymous SNV	LRP1:NM_002332:exon6:c.C841T:p.H281Y		exonic	ENSG00000123384	.	nonsynonymous SNV	ENSG00000123384:ENST00000243077:exon6:c.C841T:p.H281Y,ENSG00000123384:ENST00000553277:exon6:c.C841T:p.R281C,ENSG00000123384:ENST00000554174:exon6:c.C841T:p.H281Y	D	P	N	D	L	D	N	D	.
PITT_7022	Female	White	HETEROTXY, ATRIOVENTRICULAR SEPTAL DEFECT-PARTIAL, HYPOPLASTIC LEFT VENTRICLE, PARTIALLY ANOMALOUS PULMONARY VENOUS RETURN, HEMIAZYGOUS CONTINUATION	Gut malrotation, jejunal atresia, polysplenia	Case	chr12	57209157	C	T	rs777524431	0/1	D_Mis	1.19393e-05	2.64061e-05	6.978e-06	24.6	4.05	exonic	LRP1	.	nonsynonymous SNV	LRP1:NM_002332:exon79:c.C12220T:p.L4074F	LDL-receptor class B 34, N-glycosylation site	exonic	ENSG00000123384	.	nonsynonymous SNV	ENSG00000123384:ENST00000243077:exon79:c.C12220T:p.L4074F	T	D	D	D	N	D	N	D	D
PITT_7057	Male	White	TRANSPOSITION D-LOOP, ATRIAL SEPTAL DEFECT-SECUNDUM	None	Case	chr12	57193263	C	T	rs1002902805	0/1	D_Mis	.	.	6.978e-06	23.5	4.57	exonic	LRP1	.	nonsynonymous SNV	LRP1:NM_002332:exon46:c.C7643T:p.P2548L	LDL-receptor class A 11	exonic	ENSG00000123384	.	nonsynonymous SNV	ENSG00000123384:ENST00000243077:exon46:c.C7643T:p.P2548L	T	B	N	D	L	D	N	D	D
PITT_7103	Male	White	DOUBLE OUTLET RIGHT VENTRICLE (TETROLOGY OF FALLOT TYPE), VENTRICULAR SEPTAL DEFECT	None	Case	chr12	57200523	C	T	.	0/1	D_Mis	.	.	.	28.9	4.85	exonic	LRP1	.	nonsynonymous SNV	LRP1:NM_002332:exon63:c.C10096T:p.P3366S	LDL-receptor class A 21	exonic	ENSG00000123384	.	nonsynonymous SNV	ENSG00000123384:ENST00000243077:exon63:c.C10096T:p.P3366S	D	D	D	D	N	D	D	D	D
PITT_7200	Male	White	TRANSPOSITION D-LOOP, VENTRICULAR SEPTAL DEFECT, HYPOPLASTIC AORTIC ARCH	None	Case	chr12	57201081	C	T	.	0/1	D_Mis	.	.	.	35	5.38	exonic	LRP1	.	nonsynonymous SNV	LRP1:NM_002332:exon65:c.C10273T:p.R3425C	LDL-receptor class A 23	exonic	ENSG00000123384	.	nonsynonymous SNV	ENSG00000123384:ENST00000243077:exon65:c.C10273T:p.R3425C	D	D	D	D	M	T	D	T	T
PITT_7262	Male	White	AORTIC STENOSIS, BICUSPID AORTIC VALVE, VENTRICULAR SEPTAL DEFECT- MUSCULAR	None	Case	chr12	57156271	C	T	rs779631645	0/1	D_Mis	1.19743e-05	1.76963e-05	1.395e-05	35	4.44	exonic	LRP1	.	nonsynonymous SNV	LRP1:NM_002332:exon9:c.C1405T:p.R469C		exonic	ENSG00000123384	.	nonsynonymous SNV	ENSG00000123384:ENST00000243077:exon9:c.C1405T:p.R469C	T	D	D	D	M	D	D	D	D
PITT_7271	Female	White	DOUBLE INLET LEFT VENTRICLE, L-LOOP TRANSPOSITION OF GREAT ARTERIES, VENTRICULAR SEPTAL DEFECT, HYPOPLASTIC RIGHT VENTRICLE	Asymmetry	Case	chr12	57197130	G	T	rs141393147	0/1	D_Mis	1.99154e-05	4.40397e-05	1.396e-05	23	4.27	exonic	LRP1	.	nonsynonymous SNV	LRP1:NM_002332:exon56:c.G9041T:p.R3014L	EGF-like 12, Calcium-binding domain	exonic	ENSG00000123384	.	nonsynonymous SNV	ENSG00000123384:ENST00000243077:exon56:c.G9041T:p.R3014L	T	B	D	D	N	D	D	T	D
PITT_7284	Male	White	TRANSPOSITION D-LOOP, PULMONARY STENOSIS	None	Case	chr12	57197366	C	A	.	0/1	D_Mis	.	.	.	27	3.05	exonic	LRP1	.	nonsynonymous SNV	LRP1:NM_002332:exon57:c.C9144A:p.N3048K		exonic	ENSG00000123384	.	nonsynonymous SNV	ENSG00000123384:ENST00000243077:exon57:c.C9144A:p.N3048K	D	D	D	D	L	D	D	D	D
PITT_7328	Female	White	HETEROTAXY, ASPENIA, DEXTRACARDIA, DOUBLE OUTLET RIGHT VENTRICLE, PULMONARY ATREISA, UNBALANCED ATRIOVENTRICUALR SEPTAL DEFECT, TOTAL ANOMALOUS PULMONARY VENOUS RETURN TO RIGHT SUPERIOR VENA CAVA, BILATERAL SUPERIOR VENA CAVA, BILATERAL PULMONARY/BRONCHIAL ISOMERISM, MALROTATION	Asplenia	Case	chr12	57205564	A	G	.	0/1	D_Mis	.	.	.	21.5	4.55	exonic	LRP1	.	nonsynonymous SNV	LRP1:NM_002332:exon75:c.A11477G:p.N3826S	EGF-like 15	exonic	ENSG00000123384	.	nonsynonymous SNV	ENSG00000123384:ENST00000243077:exon75:c.A11477G:p.N3826S	D	P	D	D	M	T	N	T	T
PITT_7385	Female	White	TETRALOGY OF FALLOT	None	Case	chr12	57205193	G	A	rs569866427	0/1	D_Mis	2.3896e-05	3.52547e-05	.	28.8	4.55	exonic	LRP1	.	nonsynonymous SNV	LRP1:NM_002332:exon73:c.G11279A:p.R3760H	LDL-receptor class A 31	exonic	ENSG00000123384	.	nonsynonymous SNV	ENSG00000123384:ENST00000243077:exon73:c.G11279A:p.R3760H	T	D	D	D	M	D	N	D	T
PITT_7397	Male	White	TETROLOGY OF FALLOT, PULMONARY ATRESIA, ATRIAL SEPTAL DEFECT-SECUNDUM, RIGHT AROTIC ARCH, PATENT DUCTUS ARTERIOSUS	None	Case	chr12	57208127	G	T	rs146923187	0/1	D_Mis	9.94835e-05	0.000202443	0.0002	23.3	0.779	exonic	LRP1	.	nonsynonymous SNV	LRP1:NM_002332:exon77:c.G11949T:p.E3983D	LDL-receptor class B 32	exonic	ENSG00000123384	.	nonsynonymous SNV	ENSG00000123384:ENST00000243077:exon77:c.G11949T:p.E3983D	T	D	D	N	M	D	N	D	D
PITT_7706	Female	White	MESOCARDIA, TRANSPOSITION D-LOOP, VENTRICULAR SEPTAL DEFECT-INLET, HYPOPLASTIC RIGHT VENTRICLE, LONG SEGMENT AORTIC ARCH HYPOPLASIA, JUXTAPOSED RIGHT ATRIAL APPENDAGE	None	Case	chr12	57185197	G	A	.	0/1	D_Mis	.	.	.	35	5.17	exonic	LRP1	.	nonsynonymous SNV	LRP1:NM_002332:exon40:c.G6455A:p.R2152Q		exonic	ENSG00000123384	.	nonsynonymous SNV	ENSG00000123384:ENST00000243077:exon40:c.G6455A:p.R2152Q	D	D	D	D	M	D	N	D	D
PITT_UCSD15	Male	White	HYPOPLASTIC LEFT HEART SYNDROME	None	Case	chr12	57203270	G	A	rs777493940	0/1	D_Mis	2.02848e-05	8.99782e-06	2.093e-05	23.6	5.06	exonic	LRP1	.	nonsynonymous SNV	LRP1:NM_002332:exon69:c.G10801A:p.A3601T	LDL-receptor class A 27	exonic	ENSG00000123384	.	nonsynonymous SNV	ENSG00000123384:ENST00000555124:exon5:c.G544A:p.A182T,ENSG00000123384:ENST00000243077:exon69:c.G10801A:p.A3601T	T	P	N	D	L	D	N	D	D

## Sheet: S4.DamagingV_statistics
Using gnomAD v211 exome as Control Reference Population
Cohort (sample size)	No. of LRP1 carriers	Frequency (%)	P	OR (95%CI)	Statistics: Fisher's exact test was used to estimate P value, odds ratio (OR) and 95% confidence interval (95%CI) in analysis for excess LRP1 rare potentially damaging variants (missense and LoF) in CHD cohort vs. reference population (ns=not significant if P>0.05).
Reference population: gnomAD v211 exome (n=125,315)	1191	0.950405
CHD (n=1922)	58	3.00207	1.4e-13	3.24 (2.44-4.24)
Total CTD (n=777)	25	3.22	2.686e-07	3.46 (2.22-5.18)
TOF (n=299)	13	4.35	8.232e-06	4.74 (2.48-8.26)
TGA (n=321)	7	2.18	0.03572	2.32 (0.92-4.86)
D_TGA (n=236)	6	2.54	0.02657	2.72 (0.99-6.03)
L_TGA (n=85)	2	1.8	ns
DORV (n=111)	1	1.18	ns
PTA (n=46)	2	4.35	ns
DILV (n=49)	1	2.04	ns
Total LVOTO (n=864)	22	2.55	4.774e-05	2.72 (1.69-4.17)
COA (n=572)	15	2.62	0.0005161	2.81 (1.56-4.69)
AS (n=294)	8	2.72	0.00783	2.92 (1.24-5.84)
BAV (n=309)	10	3.24	0.0008974	3.49 (1.65-6.52)
HLV (n=305)	7	2.3	0.02827	2.45 (0.97-5.12)
IAA (n=31)	1	3.23	ns
HLHS (n=257)	6	2.33	0.03782	2.49 (0.90-5.51)
AVSD (n=142)	6	4.23	0.002543	4.60 (1.65-10.30)
AS: aortic stenosis, AVSD: atrioventricular defect, BAV: bicuspid aortic valve, CHD: congenital heart defect, COA: coarctation of the aorta, CTD: conotruncal defects, DILV: double inlet left ventricle, DORV: double outlet right ventricle, dTGA: D-loop transposition, HLHS: hypoplastic left heart syndrome, HLV: hypoplastic left ventricle, L_TGA: L-loop transposition, IAA: interrupted of the aortic …

## Sheet: S5.Damagingmissense_statistics
Using NIAGADS as Control Reference Population
Cohort (sample size)	No. of LRP1 carriers	Frequency (%)	P	OR (95%CI)			Statistics: Fisher's exact test was used to estimate P value, odds ratio (OR) and 95% confidence interval (95%CI) in analysis for excess LRP1 rare potentially damaging missense variants in CHD cohort vs. reference population (ns=not significant if P>0.05).
Reference population: NIAGADS (n=2602)	32	1.22982
CHD (n=1922)	53	2.74327	0.000226	2.28 (1.43-3.67)
Total CTD (n=777)	22	2.83	0.003091	2.34 (1.29-4.18)
TOF (n=299)	12	4.01	0.001164	3.36 (1.56-6.78)
TGA (n=321)	6	1.87	ns
D_TGA (n=236)	5	2.12	ns
L_TGA (n=85)	2	1.8	ns
DORV (n=111)	1	1.18	ns
PTA (n=46)	2	4.35	ns
DILV (n=49)	1	2.04	ns
Total LVOTO (n=864)	20	2.31	0.03412	1.90 (1.03-3.45)
COA (n=572)	15	2.62	0.01997	2.16 (1.08-4.14)
AS (n=294)	7	2.38	ns
BAV (n=309)	8	2.59	ns
HLV (n=305)	7	2.3	ns
IAA (n=31)	0	0	ns
HLHS (n=257)	6	2.33	ns
AVSD (n=142)	6	4.23	0.01209	3.54 (1.19-8.78)
Using gnomAD v211 exome as Control Reference Population
Cohort (sample size)	No. of LRP1 carriers	Frequency (%)	P	OR (95%CI)
Reference population: gnomAD v211 exome (n=125,315)	1166	0.930455
CHD (n=1922)	53	2.8	1.784e-11	3.02 (2.24-3.99)
Total CTD (n=777)	22	2.83	7.17e-06	3.10 (1.93-4.76)
TOF (n=299)	12	4.01	3.212e-05	4.45 (2.27-7.93)
TGA (n=321)	6	1.87	ns
D_TGA (n=236)	5	2.12	ns
L_TGA (n=85)	2	1.8	ns
DORV (n=111)	1	1.18	ns
PTA (n=46)	2	4.35	ns
DILV (n=49)	1	2.04	ns
Total LVOTO (n=864)	20	2.31	0.000266	2.52 (1.53-3.94)
COA (n=572)	15	2.62	0.0004167	2.87 (1.59-4.79)
AS (n=294)	7	2.38	0.02154	2.60 (1.03-5.44)
BAV (n=309)	8	2.59	0.00921	2.83 (1.21-5.67)
HLV (n=305)	7	2.3	0.02562	2.50 (0.99-5.23)
IAA (n=31)	0	0	ns
HLHS (n=257)	6	2.33	0.0347	2.55 (0.92-5.63)
AVSD (n=142)	6	4.23	0.002291	4.70 (1.69-10.52)
AS: aortic stenosis, AVSD: atrioventricular defect, BAV: bicuspid aortic valve, CHD: congenital heart defect, COA: coarctation of the aorta, CTD: conotruncal defects, DILV: double inlet left ventricle, DORV: double outlet right ventricle, dTGA: D-loop transposition, HLHS: hypoplastic left heart syndrome, HLV: hypoplastic left ventricle, L_TGA: L-loop transposition, IAA: interrupted of the aortic …

## Sheet: S6.LRP1 variants with MAF<0.01
More than one LRP1 variants with MAF <0.01
SampleID	SEX	RACE	Cardiac	Extracardiac	Category	Chr	Pos	Ref	Alt	dbsnp150	Genotype	Variant_Class	GnomAD_exomev211_ALL	GnomAD_exomev211_NFE	GnomAD_genomev3	CADD	GERP	Func.refGene	Gene.refGene	GeneDetail.refGene	ExonicFunc.refGene	AAChange.refGene	Func.ensGene	Gene.ensGene	GeneDetail.ensGene	ExonicFunc.ensGene	AAChange.ensGene	SIFT	Polyphen2_HDIV	LRT	MutationTaster	MutationAssessor	FATHMM	PROVEAN	MetaSVM	M_CAP
PCGC_1514	Male	White	AORTIC STENOSIS - VALVAR;HYPOPLASTIC AORTIC ISTHMUS;DILATED ASCENDING AORTA	ABNORMAL_FINDINGS_PRESENT="Yes";HEAD_ABNORMALITIES_PRESENT="Yes";OTHER_HEAD_ABNORMALITY_PRESENT="Yes";OTHER_HEAD_ABNORMALITY="prominent forehead";MOUTH_ABNORMALITIES_PRESENT="Yes";MICROGNATHIA="Yes";GENERAL_SKELETAL_ABNORMALITIES_PRESENT="Yes";CONGENITAL_HIP_DYSPLASIA="Yes";OTHER_SKELETAL_ABNORMALITY_PRESENT="Yes";OTHER_SKELETAL_ABNORMALITY="knee ligaments loose;knees dislocated congenital, Joint…	Case	chr12	57175556	G	A	rs35890409	0/1	D_Mis	0.00360986	0.00525325	0.0036	24.7	3.94	exonic	LRP1	.	nonsynonymous SNV	LRP1:NM_002332:exon23:c.G3644A:p.G1215E	exonic	ENSG00000123384	.	nonsynonymous SNV	ENSG00000123384:ENST00000243077:exon23:c.G3644A:p.G1215E	T	D	D	D	N	D	N	D	D
PCGC_1514	Male	White	AORTIC STENOSIS - VALVAR;HYPOPLASTIC AORTIC ISTHMUS;DILATED ASCENDING AORTA	ABNORMAL_FINDINGS_PRESENT="Yes";HEAD_ABNORMALITIES_PRESENT="Yes";OTHER_HEAD_ABNORMALITY_PRESENT="Yes";OTHER_HEAD_ABNORMALITY="prominent forehead";MOUTH_ABNORMALITIES_PRESENT="Yes";MICROGNATHIA="Yes";GENERAL_SKELETAL_ABNORMALITIES_PRESENT="Yes";CONGENITAL_HIP_DYSPLASIA="Yes";OTHER_SKELETAL_ABNORMALITY_PRESENT="Yes";OTHER_SKELETAL_ABNORMALITY="knee ligaments loose;knees dislocated congenital, Joint…	Case	chr12	57212238	G	C	rs142605462	0/1	D_Mis	0.000518958	0.000777509	0.0005	24.8	4.51	exonic	LRP1	.	nonsynonymous SNV	LRP1:NM_002332:exon88:c.G13471C:p.D4491H	exonic	ENSG00000123384	.	nonsynonymous SNV	ENSG00000123384:ENST00000243077:exon88:c.G13471C:p.D4491H	T	D	D	D	M	T	N	T	T
PCGC_20091	Female	White	LEFT AORTIC ARCH WITH NORMAL BRANCHING PATTERN;CONGENITAL CORONARY ANOMALY;MITRAL ATRESIA;HYPOPLASTIC LEFT HEART SYNDROME;HYPOPLASTIC AORTIC ANNULUS	None	Case	chr12	57184132	C	T	rs141826184	0/1	D_Mis	0.00184503	0.00351205	0.0019	34	-2.84	exonic	LRP1	.	nonsynonymous SNV	LRP1:NM_002332:exon37:c.C5977T:p.R1993W	exonic	ENSG00000123384	.	nonsynonymous SNV	ENSG00000123384:ENST00000243077:exon37:c.C5977T:p.R1993W	D	D	D	D	M	D	D	D	D
PCGC_20091	Female	White	LEFT AORTIC ARCH WITH NORMAL BRANCHING PATTERN;CONGENITAL CORONARY ANOMALY;MITRAL ATRESIA;HYPOPLASTIC LEFT HEART SYNDROME;HYPOPLASTIC AORTIC ANNULUS	None	Case	chr12	57195893	G	A	rs143285614	0/1	D_Mis	0.000131637	0.000273142	0.0001	23.9	4.42	exonic	LRP1	.	nonsynonymous SNV	LRP1:NM_002332:exon54:c.G8591A:p.R2864H	exonic	ENSG00000123384	.	nonsynonymous SNV	ENSG00000123384:ENST00000243077:exon54:c.G8591A:p.R2864H	D	B	D	D	L	D	N	D	D
PCGC_3823	Male	White	COARCTATION SIMPLE (ISOLATED);BICOMMISSURAL (BICUSPID, BILEAFLET) AORTIC VALVE, RIGHT-LEFT FUSION;LEFT AORTIC ARCH WITH NORMAL BRANCHING PATTERN	None	Case	chr12	57184132	C	T	rs141826184	0/1	D_Mis	0.00184503	0.00351205	0.0019	34	-2.84	exonic	LRP1	.	nonsynonymous SNV	LRP1:NM_002332:exon37:c.C5977T:p.R1993W	exonic	ENSG00000123384	.	nonsynonymous SNV	ENSG00000123384:ENST00000243077:exon37:c.C5977T:p.R1993W	D	D	D	D	M	D	D	D	D
PCGC_3823	Male	White	COARCTATION SIMPLE (ISOLATED);BICOMMISSURAL (BICUSPID, BILEAFLET) AORTIC VALVE, RIGHT-LEFT FUSION;LEFT AORTIC ARCH WITH NORMAL BRANCHING PATTERN	None	Case	chr12	57195893	G	A	rs143285614	0/1	D_Mis	0.000131637	0.000273142	0.0001	23.9	4.42	exonic	LRP1	.	nonsynonymous SNV	LRP1:NM_002332:exon54:c.G8591A:p.R2864H	exonic	ENSG00000123384	.	nonsynonymous SNV	ENSG00000123384:ENST00000243077:exon54:c.G8591A:p.R2864H	D	B	D	D	L	D	N	D	D
PCGC_6625	Female	White	PULMONARY ATRESIA, INTACT VENTRICULAR SEPTUM;PATENT FORAMEN OVALE;HYPOPLASTIC RIGHT VENTRICLE (SUBNORMAL CAVITY VOLUME);LEFT AORTIC ARCH WITH UNKNOWN BRANCHING PATTERN	None	Case	chr12	57184132	C	T	rs141826184	0/1	D_Mis	0.00184503	0.00351205	0.0019	34	-2.84	exonic	LRP1	.	nonsynonymous SNV	LRP1:NM_002332:exon37:c.C5977T:p.R1993W	exonic	ENSG00000123384	.	nonsynonymous SNV	ENSG00000123384:ENST00000243077:exon37:c.C5977T:p.R1993W	D	D	D	D	M	D	D	D	D
PCGC_6625	Female	White	PULMONARY ATRESIA, INTACT VENTRICULAR SEPTUM;PATENT FORAMEN OVALE;HYPOPLASTIC RIGHT VENTRICLE (SUBNORMAL CAVITY VOLUME);LEFT AORTIC ARCH WITH UNKNOWN BRANCHING PATTERN	None	Case	chr12	57187437	G	A	rs748386088	0/1	D_Mis	3.59566e-05	4.42157e-05	6.977e-06	23	4.54	exonic	LRP1	.	nonsynonymous SNV	LRP1:NM_002332:exon42:c.G7012A:p.V2338I	exonic	ENSG00000123384	.	nonsynonymous SNV	ENSG00000123384:ENST00000243077:exon42:c.G7012A:p.V2338I	T	D	D	D	M	D	N	D	T
PITT_7088	Female	White	TRICUSPID ATRESIA	None	Case	chr12	57184132	C	T	rs141826184	0/1	D_Mis	0.00184503	0.00351205	0.0019	34	-2.84	exonic	LRP1	.	nonsynonymous SNV	LRP1:NM_002332:exon37:c.C5977T:p.R1993W	exonic	ENSG00000123384	.	nonsynonymous SNV	ENSG00000123384:ENST00000243077:exon37:c.C5977T:p.R1993W	D	D	D	D	M	D	D	D	D
PITT_7088	Female	White	TRICUSPID ATRESIA	None	Case	chr12	57195893	G	A	rs143285614	0/1	D_Mis	0.000131637	0.000273142	0.0001	23.9	4.42	exonic	LRP1	.	nonsynonymous SNV	LRP1:NM_002332:exon54:c.G8591A:p.R2864H	exonic	ENSG00000123384	.	nonsynonymous SNV	ENSG00000123384:ENST00000243077:exon54:c.G8591A:p.R2864H	D	B	D	D	L	D	N	D	D
